# Supplementary material for: Prevalence and incidence of sarcopenia and low physical activity among community-dwelling older Thai people: a preliminary prospective cohort study 2-year follow-up
Source: PeerJ. 2022 Apr 22;10:e13320. doi: 10.7717/peerj.13320 (PMC9037122; doi:10.7717/peerj.13320)
Supplement: Supplemental Information 1 [file peerj-10-13320-s001.xlsx]

## Sheet: Sheet1
ID	month_FU	sex	age_60	T2_age	SMI	PA	T2_PA	SMI_1	T2_SMI	hadngrip_1	T2_HG	speed	T2_GS	T2_GS_2019	T2_HG_2019	T2_SMI_2019
1	22	Female	63	65	12.3996	10080	1840	7.12957	6.7	19.4	20	1.35	1.4	0	0	0
2	22	Female	72	74	11.6485	12080	1480	5.94624	5.7	20.4	21	1.26	1.21	0	0	0
3	22	Female	63	65	9.22667	1680	6720	4.67627	4.2	24.4	20	1.35	1.48	0	0	1
4	29	Female	60	63	3.27672	6720	1620	11.2272	7.3	23.6	20	1.45	1	0	0	0
5	29	Female	62	65	12.094	8640	3360	6.57682	8.1	18.5	20	1.21	1.2	0	0	0
6	22	Female	68	70	9.75391	2040	6120	5.56641	5.7	20.5	21	0.88	0.9	1	0	0
7	22	Female	60	62	11.8784	11520	2520	6.98044	6.9	28.6	22	1.22	1.12	0	0	0
8	29	Female	68	70	10.9375	14640	420	6.67187	7.2	28.5	24	1.25	1.2	0	0	0
9	29	Female	60	62	9.74448	1480	2880	5.25826	5.4	19.9	20	1.04	1	0	0	1
10	29	Female	60	62	10.9303	11520	5040	5.58366	5.3	26.1	22	1.27	1.2	0	0	1
11	29	Female	62	64	9.66186	6880	1500	5.04188	5.2	22.2	20	1.33	1.1	0	0	1
12	29	Female	60	63	9.96352	12640	460	5.07365	5.3	25.6	20	1.33	1.3	0	0	1
13	22	Female	66	69	10.3221	11520	1400	5.70012	5.6	21.4	22	1.25	1.41	0	0	1
14	22	Female	65	67	10.4089	10080	0	5.60658	5.2	23.4	21	1.16	1.23	0	0	1
15	22	Female	77	79	10.2044	6120	360	5.27022	4.9	26.34	20	1.02	0.85	1	0	1
16	22	Female	63	65	10.9719	10080	1120	6.12487	5.7	25.9	20	1.14	1.26	0	0	0
17	29	Female	66	68	11.6782	20440	1440	6.46676	6	22.3	20	1.15	0.8	1	0	0
18	22	Female	62	64	10.1072	5600	1680	5.83968	5.4	21.1	22	1.02	1.57	0	0	1
19	22	Female	64	66	9.50676	5760	11520	5.20832	4.3	21.6	21	1.33	1.17	0	0	1
20	29	Female	60	63	10.7104	0	200	5.57775	4.5	14.9	21	1.5	0.8	1	0	1
21	22	Female	63	65	10.8745	10080	1200	6.04706	6	27	27	1.32	1.39	0	0	0
22	22	Female	62	63	11.1134	5760	2360	6.24545	6.4	24.4	26	1.12	1.52	0	0	0
23	29	Male	73	75	11.6249	15840	0	7.29787	7.3	29.9	28	1.18	1.1	0	1	0
24	29	Male	65	67	11.4024	13440	180	7.77483	7.3	47.6	18	1.08	1	0	1	0
25	29	Male	64	67	9.46712	0	1400	5.75872	7.3	40.4	40	1.26	0.9	1	0	0
26	23	Female	68	71	10.8711	5040	1540	6.10391	5.1	21.9	20	1.53	1.55	0	0	1
27	23	Female	65	67	9.51771	5280	1680	5.35299	5	20.8	22	1.4	1.21	0	0	1
28	29	Female	72	74	11.9378	2480	1480	7.03849	5.9	24.1	16	1.08	1.1	0	1	0
29	23	Female	72	75	11.8977	11520	1440	7.97579	7.8	32.8	26.5	1.35	1.57	0	0	0
30	29	Female	67	69	11.3644	840	0	6.49495	5.9	24.8	12	1.12	1.2	0	1	0
31	29	Female	77	79	9.54975	580	360	5.14617	5	18.2	18	1.16	1.1	0	0	1
32	29	Male	68	70	9.99449	0	0	5.90017	7.1	35.1	26	1.3	1.1	0	1	0
33	23	Male	86	88	11.7495	120	100	6.37735	5.9	25.1	30	0.92	0.93	1	0	1
34	29	Male	68	70	11.4223	2520	0	7.506	7	36.2	39	1.14	0.9	1	0	0
35	29	Female	64	66	11.1727	5280	0	6.40779	6	23.3	16	1.28	1.1	0	1	0
36	29	Male	63	66	11.107	4840	1320	6.51997	6.1	26.3	20	1.25	1.2	0	1	1
37	23	Female	62	64	9.65593	3960	2254	5.21808	5.1	19.6	19	1.21	1.4	0	0	1
38	23	Female	62	64	11.0755	1220	1680	6.47538	7.3	23.6	21	0.98	1.24	0	0	0
39	23	Male	74	76	13.125	10080	3360	8.08086	7.7	31.6	34	1.22	1.49	0	0	0
40	29	Male	72	74	11.4961	5040	0	6.60246	7.3	30.3	30	1.2	0.8	1	0	0
41	23	Female	80	82	8.96026	280	0	3.89429	3.62	15	17.9	0.94	0.88	1	1	1
42	23	Female	64	66	9.89898	840	980	5.46229	5.2	17.6	18.5	1.11	1.02	0	0	1
43	23	Female	61	64	10.6391	1800	1132	5.67967	5.2	25	24	1.37	1.23	0	0	1
44	23	Female	73	75	11.4969	180	40	5.73427	4.6	21	20	0.94	1.17	0	0	1
45	23	Female	72	74	9.66436	280	380	5.3116	5.2	20	17.5	0.82	0.85	1	1	1
46	23	Female	69	71	10.4742	560	2280	5.93179	5.4	19.2	20	1.17	1.5	0	0	1
47	23	Female	67	71	11.9524	1440	560	6.06702	5.8	17.8	18	1.01	1.02	0	0	0
48	23	Female	62	64	9.11706	160	0	4.46576	4.4	21.6	22	1.05	1.2	0	0	1
49	23	Male	66	68	12.4727	1680	420	7.60766	7.4	27.5	26	1.3	1.4	0	1	0
50	29	Male	65	67	10.9105	4200	400	6.76451	7	32.3	18	1.4	1.1	0	1	0
51	24	Female	68	70	13.2959	0	1120	6.9051	6.5	23.8	22	0.88	1.15	0	0	0
52	29	Male	75	77	8.61333	120	280	3.90133	4.6	24.5	18	1.12	1.3	0	1	1
53	24	Male	63	64	13.1078	2520	900	8.29009	7.7	36.7	36	1.3	0.91	1	0	0
54	24	Female	66	69	10.7986	240	740	4.32357	4.2	17.1	22	0.87	1.08	0	0	1
55	24	Female	65	67	10.9115	420	400	6.08115	5.5	23.7	21	1.26	1.2	0	0	1
56	24	Female	65	68	10.1801	120	860	5.31025	5.2	19.6	20	1.34	1.27	0	0	1
57	24	Female	76	78	9.98521	160	0	5.43393	5.1	25.2	18	1.38	1.03	0	0	1
58	29	Female	68	70	11.1106	420	840	5.66069	6.1	20.8	19	0.96	0.9	1	0	0
59	29	Female	65	67	11.5422	740	1440	6.27853	7.3	21.4	30	1.43	1	0	0	0
60	29	Male	78	80	7.12525	5040	600	3.33596	5.5	20.1	24	0.96	1.1	0	1	1
61	29	Female	67	69	11.8064	1680	40	6.30579	8	21.2	18	1.39	1.1	0	0	0
62	29	Male	61	63	12.7197	10080	840	8.97924	7.3	38	29	1.2	1.5	0	0	0
63	24	Female	62	64	9.71225	1120	80	4.68985	4.6	23	19	1.55	1.2	0	0	1
64	29	Female	61	64	10.7779	12080	6320	5.44107	5.4	20.3	22	1.24	1.1	0	0	1
65	29	Female	70	73	13.1224	14680	1200	7.00481	6.1	19.6	14	0.77	1	0	1	0
66	24	Female	68	70	11.0727	420	40	6.43958	6.2	18.5	16	1.14	0.88	1	1	0
67	24	Male	65	67	9.64555	5880	1800	5.2494	4.8	35.5	32	1.4	0.91	1	0	1
68	29	Female	64	66	9.18385	3600	480	5.58706	5.4	24.5	18	1.12	1.2	0	0	1
69	24	Female	70	72	10.1706	3360	700	5.49471	5.2	23.2	18.5	0.85	0.84	1	0	1
70	24	Male	69	71	11.2776	6720	1680	7.15154	7	30.9	28	1.08	0.79	1	0	0
71	24	Female	63	65	13.3916	3600	400	8.58479	7.3	21	19.1	1.08	1.24	0	0	0
72	29	Male	69	71	12.2486	740	200	8.14049	8	26	28	1.3	1.2	0	0	0
73	29	Male	61	63	13.5438	3440	360	8.42293	7.1	40.9	39	1.37	1.4	0	0	0
74	24	Female	62	64	12.022	1680	1000	7.10182	7.3	20.4	21	1.1	0.58	1	0	0
75	24	Female	64	66	11.88	3600	320	7.01067	6.3	18.2	20	0.94	0.93	1	0	0
76	24	Female	60	62	9.80136	1440	1000	5.12319	5.2	14.9	15.1	0.99	1.16	0	1	0
77	29	Male	81	83	12.9492	1680	3640	7.85414	7	29.3	30	1.36	1.3	0	0	0
78	29	Male	64	66	11.5366	840	3720	6.75373	7	34.6	32	1.53	0.9	0	0	0
79	24	Male	77	79	10.9187	240	480	6.23885	6.2	31.4	32	1.32	1.1	0	0	1
80	29	Female	62	99999	11.2383	580	600	6.46993		23.3		1.24
81	24	Female	65	67	12.7131	0	6720	5.66449	6.7	17.5	18	1.26	1.47	0	0	0
82	24	Female	74	76	10.1689	800	240	5.22542	5.1	24	20	1.34	1.45	0	0	1
83	24	Male	76	78	9.68113	3040	5800	6.30547	5.5	26.7	28	1.22	1.04	0	0	1
84	24	Female	61	63	12.6659	3600	2600	6.76052	6.4	20.8	23	1.34	1.49	0	0	0
85	24	Female	63	65	10.3057	420	300	5.75066	5.8	13.8	18	1.212	1.24	0	0	0
86	23	Female	61	63	11.9141	10320	1280	3.18398	3.2	26.4	23	1.32	1.23	0	0	1
87	23	Female	66	68	11.07	600	280	6.5286	6.4	18.7	18	1.49	1.21	0	0	0
88	23	Female	66	67	9.37357	0	0	4.96545	5.2	16.1	16	1.17	1.24	0	1	1
89		Male	69	99999	11.2733	320		7.12288		40.6		1.2
90	23	Female	64	67	10.3008	1200	1120	6.05	5.5	16.5	18.1	1.36	1.55	0	0	1
91		Male	65	99999	11.5152	0		7.2933		41.2		1.34
92		Male	68	99999	13.3142	6720		9.14076		26		1.4
93		Female	65	99999	13.4711	560		6.81333		22.7		1.12
94	24	Male	70	72	10.9492	8640	1440	7.025	6.7	39.9	30	1.5	1.4	0	0	1
95	24	Female	63	65	8.5625	560	500	4.37062	4.5	20.1	20	1.26	1.1	0	0	1
96	24	Female	69	71	9.43251	480	1680	5.35537	5.4	22.5	21	1.2	1.57	0	0	1
97	29	Female	67	69	9.0374	1620	0	4.50866	5.6	16.8	17	1.5	1	0	1	1
98	24	Female	80	83	10.682	360	3840	6.07814	7.6	11.8	12	1.2	1.24	0	1	0
99		Female	64	99999	9.49333	960		5.07244		19.3		1.12
100		Male	69	99999	12.457	160		7.70312		32.2		1.31
101	29	Male	77	79	9.93835	8400	720	5.70968	6.1	26.1	20	1.3	1.3	0	1	1
102	29	Female	65	67	6.72633	300	3000	3.32454	4.4	16.4	25	1.41	0.8	1	0	1
103		Female	70	99999	12.5536	840		6.88783		25		3
104		Female	62	99999	11.875	2400		7.45609		25.3		1.32
105		Female	62	99999	13.3067	240		7.56196		22.2		1.04
106	22	Female	70	72	9.84391	6840	1400	5.26535	5.1	28.9	24	1.33	1.4	0	0	1
107	22	Male	76	78	12.8117	360	0	6.18023	5.9	17.8	18	0.77	0.88	1	1	1
108	22	Female	61	63	9.5359	2320	1280	5.03091	5.4	23	20	1.26	1.24	0	0	1
109	22	Female	68	71	12.4286	240	0	6.15306	6.5	17.6	18	1.08	1.03	0	0	0
110	22	Female	72	74	9.77778	0	120	5.03067	5	19	18	1.01	1.32	0	0	1
111		Male	63	99999	11.8333	3600		7.45568		33.5		1.51
112	29	Female	60	62	9.18923	0	1400	4.91127	5.4	17.1	19	1.06	0.9	1	0	1
113	29	Male	72	74	10.9755	0	0	5.78957	5.2	17.5	20	1.47	1.3	0	1	1
114	22	Female	69	73	11.5382	1680	240	5.12556	5.5	14.9	16.3	1.25	1.31	0	1	1
115	22	Female	80	82	10.1736	420	120	4.82302	4.6	23.2	22	1.3	0.9	1	1	1
116	22	Female	64	67	9.86907	1320	840	5.53459	5.4	20.8	19.5	1.12	1.56	0	0	1
117		Male	71	73	13.6728	7320		5.44898		27.7		0.96
118	29	Male	73	75	12.0003	960	0	6.7562	5.9	19.7	22	1.42	1.2	0	1	1
119		Female	64	99999	10.4688	1400		5.5741		24.7		1.39
120	29	Male	70	72	11.7627	80	80	6.99626	6.5	19.4	20	1.28	1.1	0	1	1
121	29	Female	69	71	10.6223	1080	360	5.78387	6.3	15.1	20	1.1	1.2	0	0	0
122		Male	60	99999	13.0676	2840		9.73531		33.5		1.14
123	22	Female	65	67	9.34694	420	280	5.20248	5.6	22.1	21	1.62	1.67	0	0	1
124	22	Female	62	64	10.3047	1680	420	5.91562	5.8	23.7	20	1.41	0.93	1	0	0
125		Female	69	99999	10.7124	600		5.57808		20		1.26
126	22	Female	61	63	9.61128	5100	960	5.20044	5	19.5	19	1.66	1.7	0	0	1
127		Female	70	99999	11.0414	1680		5.80778		20.3		1.2
128		Female	64	99999	10.7269	8640		6.07185		16.4		1.49
129		Female	64	99999	9.86604	840		5.33859		19.4		1.13
130		Male	70	99999	12.4665	2400		7.84778		37.3		1.38
131		Male	68	99999	10.6747	720		6.70352		30.6		1.18
132		Female	60	99999	11.8418	2520		6.77948		23.2		1.04
133	29	Female	66	68	10.2268	600	2760	5.41604	5.4	23.7	15	0.93	0.9	1	1	1
134		Male	62	99999	11.3363	12000		7.10035		35.7		1.92
135		Female	64	99999	9.86512	840		5.4469		21.5		1.14
136		Male	67	99999	11.6208	3600		7.76531		24.4		1.84
137	29	Male	68	70	9.54045	280	1800	5.58351	5.4	26.8	20	1.96	1.1	0	1	1
138	22	Male	62	64	11.5009	10640	2400	7.53759	8.5	33.9	30	1.43	1.4	0	0	0
139		Male	68	99999	11.8848	360		8.04205		36.1		1.05
140	22	Female	75	78	11.0717	2040	1800	6.37396	5.7	21.6	17	1.8	1.6	0	1	0
141		Female	60	99999	13.0844	60		7.78022		18.9		1.09
142		Female	60	99999	13.2184	280		8.54432		23.2		1.07
143	22	Female	60	62	10.1867	2160	280	5.1968	5	24	23	1.7	1.64	0	0	1
144		Female	64	99999	9.9375	920		6.1875		21.9		1.02
145	29	Female	65	68	11.0709	740	4600	5.36713	5.4	13.9	16	0.86	0.6	1	1	1
146	29	Female	60	62	8.44812	840	400	4.98498	5.3	14.2	12	0.88	0.9	1	1	1
147		Male	65	99999	11.5006	0		7.61873		33.9		1.16
148	22	Female	66	68	11.6546	3480	1240	6.81793	6	22.9	22	1.06	1.24	0	0	0
149		Male	68	99999	10.0823	0		5.82305		29.2		1.26
150		Female	62	99999	10.6047	3520		5.84795		28.2		1.23
151		Female	79	81	10.0728	360		5.42248		20.3		1.37
152	22	Male	64	66	11.2617	0	0	6.65844	6.1	34.3	24	1.56	1.24	0	1	1
153		Female	65	99999	9.74688	1020		5.32018		32.6		1.36
154		Female	69	99999	11.1778	420		6.12267		21.2		1.37
155		Female	64	99999	20.1163	1680		7.96402		19		1
156		Male	72	74	10.8408	2240		6.17963		31.2		1.49
157	22	Male	64	66	14.0986	10640	3040	9.53023	9.3	32.6	30	1.19	1.3	0	0	0
158	22	Female	67	69	9.46514	0	0	4.89432	4.9	15.4	17.6	1.31	1.18	0	1	1
159	22	Male	66	68	10.2525	0	280	5.97572	5.6	29.5	30	1.33	1.26	0	0	1
160	22	Female	65	67	10.2666	1680	1200	5.4001	5.1	20.1	21	1.28	1.2	0	0	1
161		Female	72	74	9.33333	120		4.6		19.7		1.13
162		Female	61	99999	12.3841	3600		7.11004		24.1		1.16
163		Female	60	99999	10.0427	1920		5.61271		25		1.34
164	22	Female	67	69	11.0759	1680	680	6.20093	5.7	23.3	23	1.28	1.43	0	0	0
165	29	Female	70	72	11.07	1320	1560	3.20168	2.8	16.7	16	0.96	1	0	1	1
166		Male	65	99999	11.4039	0		6.93538		33.5		1.39
167		Female	62	99999	6.8435	620		3.48713		18.9		1.11
168		Female	60	99999	9.53333	4480		4.86667		18.5		1.11
169		Female	65	99999	9.83817	6560		5.53213		20.5		0.99
170	29	Female	70	73	10.1736	0	1080	4.8849	4.5	13.2	13	1.04	0.9	1	1	1
171		Female	64	99999	9.73854	5040		5.68174		18.6		1.2
172		Female	72	74	10.1165	0	1080	5.12989		15.4		1.28
173		Female	62	99999	10.5573	60		6.24445		23.2		1.09
174		Female	63	99999	10.0975	420		5.82838		27.7		1.32
175	22	Male	66	68	8.80073	840	740	5.08386	5.5	20.7	24	1.3	1.15	0	1	1
176	22	Female	60	62	13.3581	1200	3840	8.03627	7.9	22.3	23	1.45	1.3	0	0	0
177	22	Female	62	64	10.4375	840	560	6.06836	6.1	20.7	22	1.17	1.09	0	0	0
178		Male	67	99999	12.6927	300		8.71951		22.3		1.38
179		Female	66	99999	10.2773	200		5.54625		18.1		1.42
180	29	Female	67	70	11.3088	840	0	5.64019	5.6	16.9	20	1.24	0.8	1	0	1
181	22	Female	65	67	11.4609	2280	1520	6.64727	6.6	24.4	20.2	1.23	1.27	0	0	0
182		Female	67	99999	11.4828	840		6.53603		22.6		1.32
183	22	Male	80	83	9.45711	0	0	5.43439	4.9	19.7	26	1.04	0.93	1	1	1
184	29	Female	77	79	9.87654	1540	0	4.73013	5.4	18.5	20	0.93	0.7	1	0	1
185		Male	64	99999	13.7656	10640		8.7593		28.6		1.1
186		Female	68	99999	11.5085	840		6.11126		21.2		1.01
187	29	Female	63	65	9.0374	120	0	4.57929	5.5	16.9	25	1.11	0.8	1	0	1
188	29	Female	73	75	9.20526	840	0	4.79923	5.5	17.1	19	0.97	0.5	1	0	1
189	29	Female	64	66	9.90635	1680	700	5.32079	5.5	17.1	22	1.04	0.8	1	0	1
190	22	Male	60	62	10.7051	4600	2560	7.09032	7	36.8	36	1.54	1.6	0	0	0
191	22	Female	68	70	10.8345	360	280	6.08125	5.6	23.6	18	1.23	1.1	0	0	1
192		Female	68	99999	9.79111	400		5.18194		23.8		1.34
193	22	Female	63	66	11.3587	420	0	6.09405	6.1	24.7	19.6	1.19	1.49	0	0	0
194	29	Female	78	80	11.0058	1680	180	5.54513	5.4	13.8	16	0.9	1.2	0	1	1
195		Female	72	74	11.1932	1200		6.11368		23.2		1.38
196	29	Male	70	73	12.786	840	80	8.46634	7.3	23.2	27	1.12	1.3	0	0	0
197		Female	62	99999	13.2068	1200		5.67982		27.9		1.63
198	29	Male	82	84	9.54448	0	1120	5.48937	5.9	23	20	1.11	1.1	0	1	1
199	22	Male	73	75	12.2937	1440	4320	7.07939	7	15.7	19.5	1.12	1.05	0	1	0
200		Female	67	99999	11.3154	1080		5.65688		17.5		1.26
201		Male	72	74	12.4004	1160		7.84573		33.2		1.2
202	22	Female	62	63	9.42837	700	840	7.95724	6	21.6	22	1.4	1.3	0	0	0
203	22	Female	70	72	9.63305	720	840	5.15891	5	18.8	19	1.21	1.22	0	0	1
204		Female	61	99999	10.0856	10640		5.60104		19.7		1.07
205		Female	61	99999	12.678	4600		6.86226		21.2		1.08
206		Female	69	99999	11.2444	60		5.97369		14.6		1.03
207	22	Female	72	74	5.9637	60	1960	3.00986	5.2	15.4	18.4	1.19	1.16	0	0	1
208		Female	62	99999	9.6	840		4.88889		21.8		1.39
209	22	Female	60	62	10.092	1200	760	5.63042	7.3	18.3	19	1.47	1.2	0	0	0
210		Female	65	99999	10.9594	360		6.45927		21		1
211	29	Male	68	70	9.64782	840	1200	5.90767	7	25.4	28	1.34	1.2	0	0	0
212	22	Female	67	69	5.56018	200	500	2.67488	4.53	15.8	22	1	1.25	0	0	1
213	29	Female	74	75	9.30411	840	1600	4.70588	5.1	15.1	18	1.18	1.2	0	0	1
214	22	Female	68	70	9.14572	840	84	4.71243	4.4	13.3	18	1.09	0.89	1	0	1
215		Female	63	99999	9.00645	840		4.73934		22.7		1.38
216	29	Female	63	66	12.0848	2240	700	5.75061	6.1	17.1	14	1.14	1	0	1	0
217		Female	64	99999	12.6901	1680		5.65847		12.5		1.15
218	22	Male	66	68	9.10156	0	1240	5.34219	4.9	23.7	28	1.12	1.04	0	0	1
219	22	Male	73	76	6.39179	840	1120	3.84627	4.9	23.8	30	1.23	1.1	0	0	1
220		Female	75	77	9.618	6720		4.83124		20.5		0.98
221	29	Female	61	64	10.2736	4800		5.41488		18.6		99999
222		Female	78	80	12.9907	3360		7.22495		18.3		0.83
223		Female	77	79	12.2667	10640		6.53333		12.6		0.92
224	29	Male	78	80	12.1579	1080	0	7.44727	7.1	25.2	29	0.72	1.4	0	0	0
225		Female	72	74	11.0618	840		6.30506		22.3		1
226	22	Female	62	64	10.5777	2760	1440	6.31481	6.3	22.2	26	1.08	1.6	0	0	0
227	29	Male	68	99999	13.8281	0		4.6677		25.5		1.32
228		Female	70	99999	11.3148	400		5.90136		21.6		1.19
229	22	Female	71	73	8.95136	120	1050	4.38981	4.4	17.2	16.5	0.85	1.12	0	1	1
230	29	Female	79	82	9.73153	280	1240	4.4766	4.6	14.6	18	0.94	9	0	0	1
231		Female	74	76	9.71111	840		5.05244		18.5		0.97
232	29	Female	72	74	10.4905	280		5.4203		16.7		1.18
233		Female	60	99999	11.0725	3600		5.58796		18		1.11
234		Female	85	87	9.66944	0		4.49941		19.6		0.98
235	22	Female	77	79	9.65792	1120	600	5.31186	5.7	22.3	20	0.96	1.31	0	0	0
236	22	Male	62	64	13.1992	1000	1680	8.14508	8.3	25.1	26	1.3	1.42	0	1	0
237	29	Female	66	68	8.88241	560	1300	4.59729	5.2	18.3	20	0.93	1.3	0	0	1
238		Male	67	99999	13.1446	10640		7.47014		31.9		1.19
239	29	Male	70	73	10.7783	1040		5.89201		25.3		1.1
240		Female	68	99999	8.87409	3600		4.56857		19		1.49
241		Female	62	99999	9.27545	1560		5.03497		19.9		1.1
242		Female	60	99999	10.1991	5760		5.24827		20.3		1.3
243		Female	65	99999	14.0975	480		6.64372		22.7		0.98
244	29	Female	68	70	8.90234	2120	4800	4.77531	5.1	20	22	0.86	0.9	1	0	1
245	29	Female	64	67	12.5493	360	40	5.86301	6.1	16.4	12	1.16	1.2	0	1	0
246		Female	61	99999	9.80859	760		5.43555		23.8		1.28
247		Female	60	99999	11.6933	60		6.13178		19.5		0.83
248	25	Female	68	70	10.6875	2520	1260	5.50822	5	20	19.8	1.05	1.24	0	0	1
249	25	Female	67	69	10.49	420	540	5.64837	5.5	19	20	1.11	1.12	0	0	1
250	25	Female	67	68	11.2711	3360	2680	6.00187	6.4	19.7	22	1.14	1.31	0	0	0
251		Female	64	99999	9.67126	1440		5.64628		25.2		1.12
252		Female	68	99999	10.5586	80		6.06281		24.5		1.29
253	25	Female	60	62	10.8877	1080	480	6.09069	6.2	20	19.4	1.26	1.3	0	0	0
254		Female	60	99999	8.96588	840		4.16634		21.4		1.35
255	29	Female	65	68	12.8033	560	1080	7.56191	6.4	14.3	18	0.82	1.1	0	0	0
256	25	Female	66	67	10.5004	760	300	5.34971	5	22.1	20	1.12	1.32	0	0	1
257		Female	62	99999	11.9315	40		6.92604		20.1		1.04
258	25	Male	61	63	11.1446	10640	5960	7.15416	7.3	36.5	32	1.45	1.2	0	0	0
259	25	Female	62	64	12.1181	2520	1680	7.18325	6.5	16.5	19	1.21	1.44	0	0	0
260		Female	60	99999	13.1956	1500		7.85387		20.1		0.96
261	29	Female	80	82	7.72168	0	960	4.7685	5.7	16.1	18	0.81	0.8	1	0	0
262	25	Female	61	63	11.7193	1880	1380	6.26735	5.2	20.4	22	1.27	1.16	0	0	1
263		Male	66	99999	9.44088	1960		4.88784		28.2		1.35
264		Female	62	99999	10.543	720		6.11504		20.1		1.34
265	22	Female	69	71	11.2801	0	1920	7.0995	6.7	15.4	16	1.16	1.18	0	1	0
266		Male	72	74	9.56173	240		6.26173		27.9		1.13
267		Female	60	99999	11.1333	840		6.08222		20.2		1.16
268		Male	70	99999	11.1359	9710		7.05145		30.6		1.43
269	22	Female	63	65	10.0166	420	280	4.85089	4.5	19.2	19	1.11	1.42	0	0	1
270	22	Female	78	80	8.29893	800	1200	3.56896	3.5	14.4	15.1	1.32	1.49	0	1	1
271	22	Female	64	66	10.0747	280	420	5.7284	5.3	19.5	18.5	1.1	1.2	0	0	1
272		Female	60	99999	10.2318	280		5.81854		19.4		1.22
273		Male	66	99999	12.1799	4800		8.60346		32.4		1.35
274		Male	61	99999	10.7569	1200		6.93822		39.3		1.2
275		Female	63	99999	12.9678	3120		7.41049		22.2		0.97
276		Female	65	99999	9.37357	1080		4.90377		20.7		1.08
277		Female	63	99999	12.4277	5040		6.49711		19.3		1.2
278		Female	73	75	10.3475	0		5.32362		17.2		1.14
279		Female	62	99999	999	0		6.29		18.1		0.95
280	29	Female	71	73	10.9796	0	960	6.75563	6.2	15.3	20	0.66	1	0	0	0
281		Female	63	99999	11.0573	240		5.68869		13.9		1.16
282		Male	77	79	12.8385	280		7.33116		29.6		0.89
283	24	Female	73	75	9.50951	0	1720	5.04824	4.4	15.7	14.2	0.73	1.14	0	1	1
284	24	Female	61	63	11.6474	680	300	8.0551	6.9	27.5	20	1.29	1.2	0	0	0
285	24	Female	73	75	11.4583	10080	1200	7.58642	7.2	27.1	28	1.26	1.32	0	0	0
286	24	Female	63	65	11.2877	7420	480	6.25527	5.7	16.5	18	1.29	1.03	0	0	0
287		Female	73	75	11.2818	1040		5.64043		19		1.1
288	24	Male	65	68	11.2895	840	1680	7.70828	7	41.9	34	1.5	1.7	0	0	0
289		Female	68	99999	12.5232	3360		6.56076		15.8		1.12
290	29	Female	64	66	9.02222	0	600	4.512	5.2	19	24	0.94	0.7	1	0	1
291		Female	67	99999	9.99747	240		5.46467		19.9		1.32
292		Female	61	99999	10.3911	960		5.616		25.9		1.49
293	29	Female	86	88	10.1788	0	120	5.78512	6.4	12.1	14	0.61	1.4	0	1	0
294		Male	71	73	11.4688	0		6.66914		35.8		1.33
295	29	Female	62	64	11.6444	2080	1080	6.22356	7.1	11.1	22	1.26	1.3	0	0	0
296	24	Female	62	65	10.6264	560	1120	5.99334	5.74	25.2	19.9	1.4	1.21	0	0	0
297	29	Female	75	77	9.93548	3360		5.47138		17.4		1.48
298	29	Female	63	65	10.3822	5280	7320	5.29689	5.2	17.6	20	1.27	1.1	0	0	1
299		Female	61	99999	10.3005	360		4.80063		19.5		1.44
300	29	Female	65	67	10.308	280		5.57008		17.1		1.21
301		Female	60	99999	10.407	3160		6.08076		23.8		1.38
302	23	Female	63	65	7.81947	5400	3360	10.1887	6.3	18.6	16	0.32	1.15	0	1	0
303		Female	63	99999	11.8869	0		7.33624		24.6		1.17
304		Female	65	99999	11.6896	480		6.1516		23.3		1.19
305	23	Female	65	66	11.344	1520	880	6.85984	6.6	22.1	19.9	1	1.25	0	0	0
306	29	Male	71	73	13.0136	640	700	7.60318	7.3	21.9	28	1.12	1.2	0	0	0
307	29	Female	66	68	10.6764	1040	1200	5.59921	5.2	16.5	18	1.17	1.4	0	0	1
308	23	Female	69	72	11.2878	360	680	5.80339	6.2	18.9	20	1.2	1.14	0	0	0
309	23	Female	61	63	9.42503	1560	720	4.80896	4.7	19.2	20	1.11	1.32	0	0	1
310		Female	63	99999	11.4271	420		6.11423		14.9		1.19
311		Female	61	99999	10.9799	200		6.22938		19.8		1.18
312		Female	69	99999	10.887	420		3.28913		18.5		1.19
313	23	Female	68	70	11.5644	0	0	6.38276	6.1	18.6	20	1.05	1.05	0	0	0
314		Female	63	99999	9.63025	280		7.15873		23.4		1
315	23	Female	65	68	6.35107	10920	4400	10.7652	5.6	18.9	19	1.2	1.18	0	0	1
316		Female	65	99999	11.3711	120		5.98008		27.1		1.5
317		Male	74	76	14.1855	560		7.64187		28.2		1.09
318		Female	70	99999	9.51266	8400		5.07569		27.6		1.37
319	23	Female	66	67	6.79288	0	280	12.1774	6.9	20.7	22	1.38	1.6	0	0	0
320	23	Female	63	66	11.6313	320	1720	5.85298	4.9	22.7	22	1.18	0.95	0	0	1
321	23	Male	70	72	14.7653	10080	3980	7.9604	8.3	33.9	30	1.09	1.3	0	0	0
322	23	Female	74	76	11.0489	9840	1280	5.65351	10.8	22.5	24	1.14	1.02	0	0	0
323	23	Female	62	64	8.8383	800	1120	8.94737	5.6	23	22	1.09	1.33	0	0	1
324		Female	70	99999	7.89	120		7.13127		20.7		1.18
325		Female	69	99999	11.3629	980		6.29606		22.6		1.3
326	23	Female	69	71	12.1364	5440	1920	6.08228	5.2	16.9	20.1	1.19	1.11	0	0	1
327		Female	69	99999	7.75517	2520		7.13796		23.4		1.07
328		Female	62	99999	10.2668	1740		5.02484		19.2		1.28
329	29	Female	74	76	9.11098	580	4800	5.4626	5.7	15.4	17	0.33	0.7	1	1	0
330	23	Female	61	63	9.78667	160	80	4.20933	4.4	20.5	16	1.24	1.31	0	1	1
